# Supplementary material for: Evolution of Human Brain Size-Associated NOTCH2NL Genes Proceeds toward Reduced Protein Levels
Source: Mol Biol Evol. 2020 Apr 24;37(9):2531–48. doi: 10.1093/molbev/msaa104 (PMC7475042; doi:10.1093/molbev/msaa104)
Supplement: msaa104_Supplementary_Data [file msaa104_supplementary_data.zip]

Archive with 15 entries (14 files):
- msaa104-Suppl_Data/
- msaa104-Suppl_Data/supp_figure1_v08.jpg
- msaa104-Suppl_Data/supp_figure2_v06.jpg
- msaa104-Suppl_Data/supp_figure3_v06.jpg
- msaa104-Suppl_Data/supp_figure4_v04.jpg
- msaa104-Suppl_Data/supp_figure5_v05.jpg
- msaa104-Suppl_Data/supp_figure6_v10.jpg
- msaa104-Suppl_Data/supp_figure7_v03.jpg
- msaa104-Suppl_Data/supp_table1_regions_coverage_analysis.xlsx
- msaa104-Suppl_Data/supp_table2_SUN_positions.xlsx
- msaa104-Suppl_Data/supp_table3_SUN_analysis_raw.xlsx
- msaa104-Suppl_Data/supp_table4_SUN_analysis_alleles.xlsx
- msaa104-Suppl_Data/supp_table5_genome_data_archaic_samples.xlsx
- msaa104-Suppl_Data/supp_table6_SUN_validation_N2NL_assemblies.xlsx
- msaa104-Suppl_Data/Thumbs.db
