# Supplementary material for: Evolution of Human Brain Size-Associated NOTCH2NL Genes Proceeds toward Reduced Protein Levels
Source: Mol Biol Evol. 2020 Apr 24;37(9):2531–48. doi: 10.1093/molbev/msaa104 (PMC7475042; doi:10.1093/molbev/msaa104)
Supplement: msaa104_Supplementary_Data [file msaa104_supplementary_data.zip › msaa104-Suppl_Data/supp_table1_regions_coverage_analysis.xlsx]

## Sheet: N2 (single-copy)
chr1	119908310	119909272
chr1	119909655	119909847
chr1	119910663	119910722
chr1	119910743	119911369
chr1	119911472	119911570
chr1	119911678	119912557
chr1	119912595	119916748
chr1	119916963	119917030
chr1	119917126	119917336
chr1	119917419	119918263
chr1	119918294	119918643
chr1	119918741	119919074
chr1	119919285	119920563
chr1	119920641	119920780
chr1	119920910	119920934
chr1	119921152	119924703
chr1	119924816	119926301
chr1	119926327	119927243
chr1	119927498	119928516
chr1	119928684	119929419
chr1	119929551	119929599
chr1	119930175	119930496
chr1	119930784	119930816
chr1	119931134	119931219
chr1	119931533	119931538
chr1	119931910	119931984
chr1	119932024	119932116
chr1	119932825	119933419
chr1	119933656	119933824
chr1	119933966	119934031
chr1	119934198	119934199
chr1	119934377	119934470
chr1	119934575	119936090
chr1	119936116	119936118
chr1	119936648	119938200
chr1	119939277	119939971
chr1	119940056	119940260
chr1	119940294	119942161
chr1	119942213	119942873
chr1	119943096	119943097
chr1	119943201	119943296
chr1	119945950	119945957
chr1	119946920	119946985
chr1	119948157	119949233
chr1	119949323	119949379
chr1	119949684	119950165
chr1	119950391	119951146
chr1	119951451	119951756
chr1	119951885	119952235
chr1	119952771	119953029
chr1	119953327	119953360
chr1	119953448	119957092
chr1	119957379	119957829
chr1	119957884	119957907
chr1	119958022	119958714
chr1	119958756	119959628
chr1	119960285	119960667
chr1	119960961	119960989
chr1	119961217	119961394
chr1	119961474	119961601
chr1	119961641	119961650
chr1	119961706	119962383
chr1	119962449	119963147
chr1	119963212	119963332
chr1	119963359	119964117
chr1	119964156	119965720
chr1	119965814	119968540
chr1	119968639	119970147
chr1	119970321	119971348
chr1	119971422	119971539
chr1	119971743	119971925
chr1	119972201	119972711
chr1	119972818	119973418
chr1	119973558	119974577
chr1	119974929	119974948
chr1	119975077	119975366
chr1	119975779	119975929
chr1	119975970	119976522
chr1	119977165	119977442
chr1	119977593	119977869
chr1	119978450	119978876
chr1	119979019	119979129
chr1	119979963	119981394
chr1	119981456	119982994
chr1	119983583	119984304
chr1	119984491	119984777
chr1	119985118	119986618
chr1	119986663	119987543
chr1	119987760	119988091
chr1	119988199	119988837
chr1	119988934	119989035

## Sheet: N2+N2NL (multi-copy)
chr1	119990490	119990539
chr1	119990718	119991544
chr1	119991856	119992188
chr1	119992529	119992922
chr1	119992962	119993676
chr1	119994029	119994041
chr1	119994112	119994529
chr1	119994572	119994723
chr1	119994970	119995764
chr1	119995850	119995985
chr1	119996180	119997693
chr1	119997992	119998697
chr1	119999218	119999599
chr1	119999999	120000000
chr1	120000051	120000253
chr1	120000552	120000885
chr1	120001235	120001260
chr1	120003362	120003423
chr1	120003474	120003827
chr1	120004231	120004780
chr1	120005087	120006297
chr1	120006339	120007192
chr1	120007702	120007973
chr1	120008290	120008319
chr1	120008643	120008763
chr1	120009272	120009417
chr1	120009961	120010288
chr1	120010393	120010463
chr1	120010653	120010767
chr1	120011281	120011293
chr1	120011505	120011585
chr1	120012537	120012584
chr1	120012684	120012916
chr1	120012965	120012996
chr1	120013059	120014283
chr1	120014418	120014991
chr1	120015009	120015032
chr1	120015086	120015954
chr1	120015976	120016155
chr1	120016224	120016653
chr1	120016822	120017155
chr1	120017422	120017445
chr1	120017504	120018210
chr1	120018382	120020110
chr1	120020217	120020591
chr1	120020649	120021901
chr1	120022137	120022839
chr1	120023001	120023075
chr1	120023154	120023156
chr1	120023458	120023514
chr1	120023736	120024851
chr1	120025279	120025571
chr1	120025758	120026945
chr1	120027173	120027460
chr1	120028055	120029339
chr1	120029648	120031341
chr1	120031584	120031598
chr1	120031734	120032027
chr1	120032051	120032115
chr1	120032267	120032620
chr1	120032790	120032871
chr1	120033915	120034335
chr1	120034367	120034484
chr1	120035041	120035425
chr1	120035637	120035784
chr1	120035879	120035888
chr1	120036287	120036386
chr1	120036508	120037667
chr1	120037693	120038291
chr1	120038611	120039409
chr1	120039685	120040440
chr1	120040563	120040755
chr1	120041091	120041832
chr1	120042025	120043294
chr1	120043495	120044914
chr1	120045008	120045470
chr1	120045488	120045845
chr1	120045990	120046124
chr1	120046229	120046309
chr1	120046423	120047067
chr1	120047109	120047340
chr1	120047762	120047765
chr1	120048065	120048155
chr1	120048390	120048400
chr1	120048922	120049083
chr1	120049189	120049298
chr1	120049477	120051228
chr1	120051287	120051307
chr1	120051350	120052409
chr1	120052653	120052716
chr1	120052968	120053753
chr1	120054010	120055041
chr1	120055246	120055259
chr1	120055301	120056075
chr1	120056218	120056219
chr1	120056410	120056584
chr1	120056951	120057183
chr1	120057384	120057790
chr1	120057956	120057972
chr1	120058169	120058221
chr1	120058520	120058531
chr1	120058698	120059165
chr1	120059185	120060169
chr1	120060332	120060395
chr1	120060480	120062553
chr1	120062669	120063679
chr1	120063714	120063729
chr1	120063878	120064108
chr1	120064332	120065302
chr1	120065358	120065495
chr1	120065576	120065585
chr1	120065705	120066297
chr1	120066400	120067494
chr1	120067661	120068289
chr1	120068353	120069415
chr1	120069446	120069571
chr1	120069618	120069673
chr1	120069740	120070165
chr1	120070188	120070297
chr1	120070373	120070380
chr1	120070763	120070888
chr1	120071164	120071354
chr1	120071768	120071868
chr1	120071959	120072192
chr1	120072497	120073165
chr1	120073410	120073552
chr1	120073709	120074118
chr1	120074482	120074550
chr1	120074845	120075447
chr1	120075750	120075802
chr1	120075849	120076627
chr1	120076652	120077094
chr1	120077273	120077660
chr1	120078243	120078901
chr1	120078958	120079069
chr1	120079324	120079470
chr1	120079651	120079658
chr1	120079791	120079805
chr1	120080153	120080201
chr1	120080931	120081879
chr1	120082115	120082147
chr1	120082208	120082244
chr1	120082339	120082645
chr1	120082761	120083006
chr1	120083316	120083861
chr1	120083914	120084048
chr1	120084787	120085439
chr1	120085469	120086358
chr1	120087195	120087349
chr1	120087573	120087745
