# Supplementary material for: Evolution of Human Brain Size-Associated NOTCH2NL Genes Proceeds toward Reduced Protein Levels
Source: Mol Biol Evol. 2020 Apr 24;37(9):2531–48. doi: 10.1093/molbev/msaa104 (PMC7475042; doi:10.1093/molbev/msaa104)
Supplement: msaa104_Supplementary_Data [file msaa104_supplementary_data.zip › msaa104-Suppl_Data/supp_table2_SUN_positions.xlsx]

## Sheet: A
chr1	119991038	119991039
chr1	119992085	119992086
chr1	119994260	119994261
chr1	119998107	119998108
chr1	120006144	120006145
chr1	120006924	120006925
chr1	120012808	120012809
chr1	120013128	120013129
chr1	120013324	120013325
chr1	120013413	120013414
chr1	120013458	120013459
chr1	120014741	120014742
chr1	120015321	120015322
chr1	120015851	120015852
chr1	120018434	120018435
chr1	120018729	120018730
chr1	120019397	120019398
chr1	120020693	120020694
chr1	120020890	120020891
chr1	120020906	120020907
chr1	120020938	120020939
chr1	120021024	120021025
chr1	120021101	120021102
chr1	120021215	120021216
chr1	120021267	120021269
chr1	120023928	120023929
chr1	120024131	120024132
chr1	120025874	120025875
chr1	120026051	120026052
chr1	120026113	120026114
chr1	120026128	120026129
chr1	120026449	120026453
chr1	120026645	120026646
chr1	120028325	120028326
chr1	120028929	120028930
chr1	120029271	120029272
chr1	120036787	120036788
chr1	120038008	120038009
chr1	120041296	120041297
chr1	120041350	120041351
chr1	120045768	120045769
chr1	120051562	120051563
chr1	120069403	120069404
chr1	120069439	120069440
chr1	120069550	120069551
chr1	120069925	120069926
chr1	120070819	120070820
chr1	120076617	120076618
chr1	120081796	120081797
chr1	120082810	120082811
chr1	120085595	120085596
chr1	120086308	120086309

## Sheet: B
chr1	119994978	119994979
chr1	119994997	119994998
chr1	119995139	119995140
chr1	119997157	119997158
chr1	119997497	119997498
chr1	119998442	119998443
chr1	119998643	119998644
chr1	119999600	119999601
chr1	120005437	120005438
chr1	120011569	120011570
chr1	120013605	120013606
chr1	120013630	120013631
chr1	120015270	120015271
chr1	120017781	120017782
chr1	120019255	120019256
chr1	120019840	120019841
chr1	120020567	120020568
chr1	120022577	120022578
chr1	120024201	120024202
chr1	120026582	120026583
chr1	120026777	120026778
chr1	120027454	120027455
chr1	120028189	120028190
chr1	120028523	120028524
chr1	120028652	120028653
chr1	120029988	120029989
chr1	120035667	120035669
chr1	120044616	120044619
chr1	120044671	120044672
chr1	120047212	120047213
chr1	120049767	120049768
chr1	120050327	120050328
chr1	120050386	120050387
chr1	120050919	120050920
chr1	120051412	120051413
chr1	120051585	120051586
chr1	120052340	120052341
chr1	120060110	120060112
chr1	120063601	120063603
chr1	120064598	120064601
chr1	120078430	120078431

## Sheet: C
chr1	120083469
chr1	120083365
chr1	120081577
chr1	120081068
chr1	120080184
chr1	120079416
chr1	120078714
chr1	120078696
chr1	120078310
chr1	120077560
chr1	120077028
chr1	120076965
chr1	120076902
chr1	120076371
chr1	120075922
chr1	120075751
chr1	120075331
chr1	120074886
chr1	120074863
chr1	120074009
chr1	120073821
chr1	120073020
chr1	120072943
chr1	120071817
chr1	120069540
chr1	120069389
chr1	120067709
chr1	120067118
chr1	120066914
chr1	120066166
chr1	120066022
chr1	120065771
chr1	120065482
chr1	120065042
chr1	120064724
chr1	120064569
chr1	120064022
chr1	120063891
chr1	120062375
chr1	120062375
chr1	120061977
chr1	120061869
chr1	120061842
chr1	120061399
chr1	120060677
chr1	120060567
chr1	120060506
chr1	120059875
chr1	120059691
chr1	120055526
chr1	120053481
chr1	120052024
chr1	120051945
chr1	120051609
chr1	120051172
chr1	120051049
chr1	120050635
chr1	120050460
chr1	120050338
chr1	120050201
chr1	120049730
chr1	120047323
chr1	120047267
chr1	120047152
chr1	120047064
chr1	120046883
chr1	120046752
chr1	120046098
chr1	120046048
chr1	120045038
chr1	120044702
chr1	120044656
chr1	120044631
chr1	120044610
chr1	120043017
chr1	120041639
chr1	120041467
chr1	120041209
chr1	120041174
chr1	120040392
chr1	120037543
chr1	120037314
chr1	120036731
chr1	120036540
chr1	120035426
chr1	120034054
chr1	120032500
chr1	120032337
chr1	120032075
chr1	120032055
chr1	120031246
chr1	120031223
chr1	120031109
chr1	120030937
chr1	120030429
chr1	120030425
chr1	120030195
chr1	120028301
chr1	120028300
chr1	120028298
chr1	120027461
chr1	120026514
chr1	120025512
chr1	120025429
chr1	120024214
chr1	120023749
chr1	120021163
chr1	120020906
chr1	120020870
chr1	120020787
chr1	120019936
chr1	120019892
chr1	120018807
chr1	120018799
chr1	120018600
chr1	120016274
chr1	120015950
chr1	120015216
chr1	120014196
chr1	120013774
chr1	120013123
chr1	120010714
chr1	120009330
chr1	120006192
chr1	120006065
chr1	120005253
chr1	120000582
chr1	120000080
chr1	119999587
chr1	119999253
chr1	119998041
chr1	119998003
chr1	119997648
chr1	119997438
chr1	119995897
chr1	119994519
chr1	119993424
chr1	119993385
chr1	119992034

## Sheet: R
chr1	120086314
chr1	120085834
chr1	120085596
chr1	120084979
chr1	120083999
chr1	120083542
chr1	120082543
chr1	120081220
chr1	120078500
chr1	120075163
chr1	120074505
chr1	120074054
chr1	120073770
chr1	120072505
chr1	120070148
chr1	120069655
chr1	120069554
chr1	120069392
chr1	120069350
chr1	120069262
chr1	120069216
chr1	120069144
chr1	120068884
chr1	120066802
chr1	120066163
chr1	120065801
chr1	120065082
chr1	120064939
chr1	120064845
chr1	120064686
chr1	120064549
chr1	120064382
chr1	120063533
chr1	120063164
chr1	120062981
chr1	120062981
chr1	120062962
chr1	120062864
chr1	120061593
chr1	120061209
chr1	120060733
chr1	120060540
chr1	120060091
chr1	120055889
chr1	120055875
chr1	120055835
chr1	120054233
chr1	120053668
chr1	120050071
chr1	120049772
chr1	120049771
chr1	120049478
chr1	120046872
chr1	120046489
chr1	120044354
chr1	120043118
chr1	120042881
chr1	120040363
chr1	120039344
chr1	120039302
chr1	120039172
chr1	120038869
chr1	120038056
chr1	120037668
chr1	120037527
chr1	120037003
chr1	120034301
chr1	120033996
chr1	120033950
chr1	120033925
chr1	120032620
chr1	120032444
chr1	120032272
chr1	120030551
chr1	120030469
chr1	120030183
chr1	120029948
chr1	120029924
chr1	120028441
chr1	120026441
chr1	120025884
chr1	120025404
chr1	120022738
chr1	120021889
chr1	120018080
chr1	120017939
chr1	120017533
chr1	120016129
chr1	120015784
chr1	120015552
chr1	120015367
chr1	120015197
chr1	120014723
chr1	120013569
chr1	120013486
chr1	120009316
chr1	120005766
chr1	120005709
chr1	120005471
chr1	120005428
chr1	120000690
chr1	120000603
chr1	119999331
chr1	119998692
chr1	119998455
chr1	119997611
chr1	119997293
chr1	119997068
chr1	119997068
chr1	119996921
chr1	119996343
chr1	119996300
chr1	119995590
chr1	119994518
chr1	119993581

## Sheet: N2
chr1	119991298
chr1	119991942
chr1	119995024
chr1	119995488
chr1	119995490
chr1	119995561
chr1	119995578
chr1	119995612
chr1	119995636
chr1	119995741
chr1	119995883
chr1	119995899
chr1	119996202
chr1	119996269
chr1	119996590
chr1	119996708
chr1	119996907
chr1	119996920
chr1	119997064
chr1	119997119
chr1	119997214
chr1	119997313
chr1	120000188
chr1	120000824
chr1	120000838
chr1	120003523
chr1	120004701
chr1	120005124
chr1	120005303
chr1	120005402
chr1	120005432
chr1	120006108
chr1	120006766
chr1	120006821
chr1	120006940
chr1	120006977
chr1	120006978
chr1	120007090
chr1	120007730
chr1	120008764
chr1	120009317
chr1	120010037
chr1	120010272
chr1	120010424
chr1	120010722
chr1	120011518
chr1	120012760
chr1	120013269
chr1	120013903
chr1	120014047
chr1	120014158
chr1	120017503
chr1	120017523
chr1	120017914
chr1	120018692
chr1	120019787
chr1	120020786
chr1	120021180
chr1	120022834
chr1	120022998
chr1	120023943
chr1	120024042
chr1	120024346
chr1	120024734
chr1	120024777
chr1	120025381
chr1	120025421
chr1	120025986
chr1	120025987
chr1	120026331
chr1	120032445
chr1	120034264
chr1	120035385
chr1	120036902
chr1	120037137
chr1	120037899
chr1	120038204
chr1	120038662
chr1	120039230
chr1	120039391
chr1	120039754
chr1	120041151
chr1	120041634
chr1	120042627
chr1	120042638
chr1	120042769
chr1	120043120
chr1	120043200
chr1	120043580
chr1	120044057
chr1	120045708
chr1	120053352
chr1	120053693
chr1	120054608
chr1	120055030
chr1	120057062
chr1	120057160
chr1	120057419
chr1	120062857
chr1	120062948
chr1	120063263
chr1	120063264
chr1	120063516
chr1	120063968
chr1	120064548
chr1	120064707
chr1	120065158
chr1	120065233
chr1	120065278
chr1	120065498
chr1	120065709
chr1	120065773
chr1	120065815
chr1	120066115
chr1	120066130
chr1	120066176
chr1	120067146
chr1	120067149
chr1	120067235
chr1	120067669
chr1	120067775
chr1	120068882
chr1	120069101
chr1	120069651
chr1	120071769
chr1	120072571
chr1	120072993
chr1	120073552
chr1	120076231
chr1	120077058
chr1	120082528
chr1	120083346
chr1	120083579
chr1	120083638
chr1	120083690
chr1	120083810
chr1	120085318
chr1	120085342
chr1	120085534
chr1	120085718
chr1	120085827

## Sheet: 119993383
chr1	119993383
