# Supplementary material for: Evolution of Human Brain Size-Associated NOTCH2NL Genes Proceeds toward Reduced Protein Levels
Source: Mol Biol Evol. 2020 Apr 24;37(9):2531–48. doi: 10.1093/molbev/msaa104 (PMC7475042; doi:10.1093/molbev/msaa104)
Supplement: msaa104_Supplementary_Data [file msaa104_supplementary_data.zip › msaa104-Suppl_Data/supp_table5_genome_data_archaic_samples.xlsx]

## Sheet: Sheet2
Link to publication	Accession	Sample name	Alt name	Species	Age estimate (ky)	NOTCH2 sequencing depth	NOTCH2+NOTCH2NL sequencing depth	Ratio
https://www.nature.com/articles/nature13810	PRJEB6622	Ust’-Ishim		Human	45	42.33	207.83	4.91
https://www.nature.com/articles/nature13673	PRJEB6272	Loschbour		Human	8	20.36	107.96	5.3
https://www.nature.com/articles/nature13673	“	LBK Stuttgart		Human	7	21.28	97.49	4.58
https://www.nature.com/articles/nature12736	PRJNA218466	Mal’Ta		Human	24	2.34	11.91	5.08
https://www.nature.com/articles/nature12886	PRJEB1265	ERR229910	Altai Neanderthal (Denisova 5)	Neanderthal	50 - 110	3.47	17.47	5.04
	“	ERR229911	“	“	“	5.36	29.13	5.44
	“	ERR229912	“	“	“	16.17	93.29	5.77
	“	ERR229913	“	“	“	13.47	75.46	5.6
	“	ERR229914	“	“	“	13.38	77.14	5.76
		sum of libraries				51.85	292.48	5.64
		average of ratios						5.52
https://science.sciencemag.org/content/338/6104/222	PRJEB3092	ERR141692	Denisova 3	Denisovan	64 - 80	4.92	19.41	3.95
	“	ERR141693	“	“	“	5.86	24.89	4.25
	“	ERR141694	“	“	“	3.2	13.85	4.32
	“	ERR141695	“	“	“	4.51	18.28	4.06
	“	ERR141696	“	“	“	3.37	13.25	3.93
	“	ERR141697	“	“	“	14.07	57.96	4.12
	“	ERR141698	“	“	“	9.4	38.66	4.11
	“	ERR141699	“	“	“	2.43	8.49	3.49
	“	ERR141700	“	“	“	18.54	62.24	3.36
		sum of libraries				47.76	194.8	4.08
		average of ratios						4.03
https://science.sciencemag.org/content/358/6363/655	PRJEB21157	A9368	Vindija	Neanderthal	50 - 65	5.74	29.03	5.05
	“	A9401	“	“	“	2.05	9.83	4.8
	“	A9402	“	“	“	2.43	11.94	4.91
	“	A9403	“	“	“	2.15	10.4	4.84
	“	A9404	“	“	“	1.75	8.83	5.05
	“	B8744	“	“	“	9.3	48.11	5.18
	“	B8747	“	“	“	8.8	44.83	5.09
	“	R5473	“	“	“	7.83	38.49	4.92
		sum of libraries				40.05	201.47	5.03
		average of ratios						4.98
https://www.eva.mpg.de/genetics/genome-projects/chagyrskaya-neandertal/home.html	Unpublished	Chagyrskaya		Neanderthal	?	27.49	149.69	5.45
https://www.nature.com/articles/nature26151	PRJEB21870	Goyet Q56-1		Neanderthal	42	2.33	13.15	5.65
https://www.nature.com/articles/nature26151	PRJEB21875	Les Cottes Z4-1514		Neanderthal	42	2.7	17.38	6.44
https://www.nature.com/articles/nature26151	PRJEB21881	Mez2		Neanderthal	43	1.62	8.71	5.37
https://www.nature.com/articles/nature26151	PRJEB21882	Vindija 87		Neanderthal	44	1.37	7.58	5.53
https://www.nature.com/articles/nature26151	PRJEB21883	Spy 94a		Neanderthal	38	1.06	5.87	5.55
https://www.nature.com/articles/nature12886	PRJEB1757	Mez1 r1		Neanderthal	70	0.46	2.46	5.37
https://science.sciencemag.org/content/358/6363/655	PRJEB21195	Mez1 r3		Neanderthal	“	2.02	10.79	5.33
https://science.sciencemag.org/content/346/6213/1113.abstract	PRJEB7618	Kostenki 14		Human	36	5.47	22.94	4.2
https://www.nature.com/articles/nature14625	PRJNA284124	Kennewick		Human	8	1.42	6.05	4.25
https://www.nature.com/articles/s41586-018-0455-x	PRJEB24663	Denisova 11		Neanderthal-Denisovan	50 - 100	4.14	19.66	4.75
https://www.nature.com/articles/nature08835	PRJNA46213	Saqqaq		Human	4	26.67	111.25	4.17
https://www.nature.com/articles/nature13025	PRJNA229448	Anzick-1		Human	12	73.39	276.98	3.77
?	PRJEB6943	Fuego-Patagonia-1	Cr10-sc	Human	4.5?	6.73	29.84	4.43
	“	Fuego-Patagonia-3	PA38-sc	“	4.5?	7.03	29.31	4.17
	“	Fuego-Patagonia-5	PA30-sc	“	4.5?	10.38	43.35	4.18
https://www.nature.com/articles/ncomms1701	PRJEB2830	Otzi		Human	5.4	7.56	34.01	4.5
https://science.sciencemag.org/content/344/6185/747.long	PRJEB6090	Gökhem2		Human	5	2.57	9.18	3.57
	“	Ajvide58		“	5	4.48	20.36	4.54		4.27	19.33	4.53	R2 data
https://www.nature.com/articles/ncomms6257	PRJNA240906	NE1		Human	7	21.75	92.94	4.03
	“	BR2		“	3	21.22	85.6
	“	IR1		Human	1	1.23	4.96	4.04
	“	KO1		“	6	1.19	5.93	4.97
	“	NE6		“	5	1.14	5.61	4.93
	“	NE7		“	4	1.14	5.57	4.89
	“	CO1		“	3	1.13	5.51	4.88
	“	NE5		“	5	0.94	5	5.29
	“	BR1		“	2	0.77	3.53	4.59
https://www.nature.com/articles/ncomms10408	PRJEB4604	12880A	HI1	Human	2	0.86	3.86	4.49
	“	12881A	HS2	“	2.5	1.52	5.84	3.83
	“	12883A	HS2	“	2.5	1.88	6.9	3.68
	“	12884A	HI2	“	2	8.54	30.46	3.57
https://www.nature.com/articles/ncomms10408	PRJEB6915	15594A-sc-20	?	Human	?	4.11	16.79	4.09
https://www.cell.com/cell/fulltext/S0092-8674(17)31008-5	PRJEB21878	I9028		Human	2	2.32	12.11	5.23
	“	I9133		“	2	2.82	12.07	4.28
	“	I9134		“	1	0.82	4.03	4.91
https://www.nature.com/articles/ncomms10326	PRJEB11004	3DRIF-16		Human	2	0.89	3.65	4.11
	“	3DRIF-26		“	2	1.5	7.77	5.17
	“	6DRIF-18		“	2	1.32	6.03	4.57
	“	6DRIF-21		“	2	1.54	6.5	4.22
	“	6DRIF-22		“	2	1.36	5.64	4.16
	“	6DRIF-23		“	2	0.86	3.66	4.26
	“	6DRIF-3		“	2	2.09	9.09	4.35
	“	M1489		“	2.2	0.63	2.82	4.46
	“	NO3423		“	1.2	1.31	5.79	4.43
https://advances.sciencemag.org/content/3/7/e1700186	PRJEB20653	Denisova 2		Denisovan	100 - 150	0.67	2.99	4.45
https://science.sciencemag.org/content/328/5979/710.full	PRJEB2065	Vi33.16		Neanderthal	38	0.57	2.38	4.14
	“	Vi33.25		Neanderthal	44k+	0.39	1.88	4.78
	“	Vi33.26		Neanderthal	44	0.61	2.92	4.76
https://www.pnas.org/content/115/17/E4006	PRJEB24629	IPK12	Patagonia1	Human	1	11.76	51.4	4.37
	“	IPY10	Patagonia4	“	0.9	14.43	60.29	4.18
https://advances.sciencemag.org/content/4/10/eaat4457	PRJEB27628	chy002		Human	2	1.55	7.1	4.59
	“	kzb002		“	3	3.44	16.04	4.66
	“	kzb005		“	3	1.04	4.88	4.7
	“	kzb006		“	3	1.39	8.46	6.08
	“	kzb007		“	3	3.12	13.28	4.26
	“	kzb008		“	3	1.53	6.8	4.44
	“	mur003		“	3	2.9	13.72	4.74
	“	mur004		“	3	1.52	7.65	5.04
	“	scy009		“	2	2.71	12.75	4.7
	“	scy301		“	2	1.23	7.32	5.95
	“	scy303		“	2	1.41	7.35	5.2
https://www.nature.com/articles/ncomms9912	PRJEB11364	Bichon		Human	14	24.84	101.61	4.09
EU	“	Kotias		“	10	19.09	85.61	4.48
	“	Satsurblia		“	13	1.49	7.07	4.73
https://journals.plos.org/plosbiology/article?id=10.1371/journal.pbio.2003703	PRJEB21940	Sf12		“	9	70.57	307.65	4.36
	“	H22		“	9	0.87	4.67	5.36
	“	Sf913		“	9	1.39	6.52	4.69
	“	Stg001		“	6	1.49	8.37	5.6
https://www.pnas.org/content/112/38/11917	PRJEB9783	ATP2		Human	5	6.24	28.7	4.6
	“	ATP12-1420		“	5	1.87	8.43	4.52
https://www.cell.com/current-biology/fulltext/S0960-9822(17)30724-8	PRJEB21037	Kunila1	MA973	Human	4	2.04	7.77	3.8
	“	Ardu2	MA971	“	5	0.58	2.92	5.04
https://www.cell.com/current-biology/pdfExtended/S0960-9822(16)31542-1	PRJEB18067	Latvia_HG1		Human	8	1.36	6.58	4.84
	“	Latvia_HG2		“	8	4.37	19.43	4.44
	“	Latvia_HG3		“	7	0.93	4.78	5.16
	“	Latvia_MN2		“	6	1.39	6.31	4.54
https://www.pnas.org/content/113/2/368	PRJEB11995	Ballynahatty	BA64	Human	5	15.07	68.29	4.53
	“	Rathlin1	RM127	“	4	15.19	57.6	3.79
	“	Rathlin2	RSK1	“	4	1.86	9.05	4.87
	“	Rathlin3	RSK2	“	4	0.97	4.39	4.52
https://advances.sciencemag.org/content/4/12/eaau5064	PRJEB29663	MH8		Human	0.1	7.02	25.71	3.66
https://www.pnas.org/content/early/2019/04/09/1818037116.long	PRJEB31045	Ansarve 17	ans017	Human	5	8.35	44.6	5.34
	“	Primrose 16	prs016	“	5.5	10.19	51.46	5.05
	“	Primrose 2	prs002		5.5	7.07	36.75	5.2
	“	Primrose 9	prs009	“	5.5	9.11	46.93	5.15
https://genome.cshlp.org/content/28/4/423.long	PRJNA338374	Atacama		Human	0.5	5.8	24.26	4.18		5.7	23.72	4.16	R2 data
https://www.pnas.org/content/115/13/3428.long	PRJEB23467	atp002		Human	5	7.07	32.06	4.53
	“	atp016		“	5	22.49	93.14	4.14
