# Supplementary material for: Evolution of Human Brain Size-Associated NOTCH2NL Genes Proceeds toward Reduced Protein Levels
Source: Mol Biol Evol. 2020 Apr 24;37(9):2531–48. doi: 10.1093/molbev/msaa104 (PMC7475042; doi:10.1093/molbev/msaa104)
Supplement: msaa104_Supplementary_Data [file msaa104_supplementary_data.zip › msaa104-Suppl_Data/supp_table6_SUN_validation_N2NL_assemblies.xlsx]

## Sheet: Sheet4
NA24143	10X Assembly	GIAB 10X hg19	GIAB 10X remap hg38	WGS homogeneity	WGS - 250bp	WXS Ion
Exon1A-Low	4	4.26316	4.2	4.8	3.85	4.7
Exon1B-High	0	0	0	0	0.15	0
Exon1C-X-Low	1	0.818182	0.2	0.4	0.41	0.3
R113*	0	0	0	0	0	0
Exon2B-Splice-mut	NA	0	0	0	0	0
	Fiddes et al. 2018	GIAB	GIAB	PRJNA200694	PRJNA200694	PRJNA200694
NA24149	10X Assembly	GIAB 10X hg19	GIAB 10X remap hg38	WGS homogeneity	WGS - 250bp	WXS Ion
Exon1A-Low	3	2.90769	3.1	2.8	3.64	3
Exon1B-High	1	1.09231	0.9	1.2	0.36	1
Exon1C-X-Low	2	0.409091	0.7	1.9	1.1	1.8
R113*	0	0	0	0	0	0
Exon2B-Splice-mut	NA	2.115	1.71	2.46	2.05	2.08
	Fiddes et al. 2018	GIAB	GIAB	PRJNA200694	PRJNA200694	PRJNA200694
NA24385	10X Assembly	GIAB 10X hg19	GIAB 10X remap hg38	WGS NIST-homogeneity	WGS	WGS - 250bp	WXS Ion
Exon1A-Low	3	3.09836	2.9	3.2	2.52	3.32	3.2
Exon1B-High	1	0.901639	1.1	0.8	1.48	0.68	0.8
Exon1C-X-Low	1	0.15	0.6	1.4	0.86	0.43	0.7
R113*	0	0	0	0	0	0	0
Exon2B-Splice-mut	NA	0.940299	0.99	1.55	1.23	1.21	1.09
	Fiddes et al. 2018	GIAB	GIAB	PRJNA200694	PRJNA428496	PRJNA200694	PRJNA200694
NA19240	10X Assembly	WGS	WGS	WGS - 250bp
Exon1A-Low	3	3.2	2.7	3.31
Exon1B-High	1	0.8	1.3	0.69
Exon1C-X-Low	2	1.5	1.3	1.61
R113*	0	0	0	0
Exon2B-Splice-mut	NA	0	0	0
	Fiddes et al. 2018	PRJNA288807	PRJNA428496	PRJEB4252
NA12891	10X Assembly	WGS	WGS-10X	WGS
Exon1A-Low	3	2.7	2.8	2.84
Exon1B-High	1	1.3	1.2	1.16
Exon1C-X-Low	1	1.5	0.3	0.4
R113*	0	0	0	0
Exon2B-Splice-mut	NA	1.1	1	1.41
	Fiddes et al. 2018	PRJEB3381	PRJNA428496	PRJNA393319
CHM1	10X Assembly	WGS	WGS
Exon1A-Low	2	1.5	2.24
Exon1B-High	2	2.5	1.76
Exon1C-X-Low	2	1.6	2.28
R113*	0	0	0
Exon2B-Splice-mut	NA	2.4	1.89
	Fiddes et al. 2018	PRJNA246220	PRJNA176729
